# Supplementary material for: COVID19 Pandemic and Physical Activity: An Observational Study on Sleep Quality and Anxiety
Source: Sports (Basel). 2022 Mar 16;10(3):44. doi: 10.3390/sports10030044 (PMC8948688; doi:10.3390/sports10030044)
Supplement: Supplementary file 1 [file sports-10-00044-s001.zip]

Archive with 1 entries (1 files):
- sports-1574503-supplementary.pdf
